# Supplementary material for: Serovar-Dependent Gene Regulation and Antimicrobial Tolerance in Streptococcus suis Biofilms
Source: Antibiotics (Basel). 2025 Dec 4;14(12):1224. doi: 10.3390/antibiotics14121224 (PMC12729831; doi:10.3390/antibiotics14121224)
Supplement: Supplementary file 1 [file antibiotics-14-01224-s001.zip]

Archive with 1 entries (1 files):
- antibiotics-3990048-supplementary.pdf
